# Supplementary material for: Lenalidomide Maintenance and Measurable Residual Disease in a Real-World Multiple Myeloma Transplanted Population Receiving Different Treatment Strategies Guided by Access to Novel Drugs in Brazil
Source: Cancers (Basel). 2023 Mar 4;15(5):1605. doi: 10.3390/cancers15051605 (PMC10000507; doi:10.3390/cancers15051605)
Supplement: Supplementary file 1 [file cancers-15-01605-s001.zip]

Archive with 1 entries (1 files):
- cancers-2226259-supplementary.pdf
